# Supplementary material for: Establishment and Characterization of the First Chinese National Standard for Nucleic Acid Amplification Technology Assays for Hepatitis E Virus Nucleic Acid Detection
Source: Pathogens. 2023 Sep 26;12(10):1195. doi: 10.3390/pathogens12101195 (PMC10610164; doi:10.3390/pathogens12101195)
Supplement: Supplementary file 1 [file pathogens-12-01195-s001.zip]

Archive with 1 entries (1 files):
- pathogens-2562996-supplementary.pdf
